# Supplementary material for: Association of Hard Ticks (Ixodidae) Infestation with Milk Production and Udder Health of Extensively Reared Dairy Goats
Source: Animals (Basel). 2022 Feb 1;12(3):354. doi: 10.3390/ani12030354 (PMC8833764; doi:10.3390/ani12030354)
Supplement: Supplementary file 1 [file animals-12-00354-s001.zip]

Archive with 2 entries (2 files):
- S1 Dataset.xlsx
- Supplement 1.pdf
