# Supplementary material for: Association of Hard Ticks (Ixodidae) Infestation with Milk Production and Udder Health of Extensively Reared Dairy Goats
Source: Animals (Basel). 2022 Feb 1;12(3):354. doi: 10.3390/ani12030354 (PMC8833764; doi:10.3390/ani12030354)
Supplement: Supplementary file 1 [file animals-12-00354-s001.zip › S1 Dataset.xlsx]

## Sheet: Sheet1
Animal	Farm (1=A, 2=B)	Breed	Age	Ticks	Test milk yield (g)	Daily milk yield (g)	Daily milk yield (g, ln)	Fat (%)	Daily fat yield (g)	Daily fat yield (g, ln)	Protein (%)	Daily protein yield (g)	Daily protein yield (g, ln)	Lactose (%)	Daily lactose yield (g)	Daily lactose yield (g, ln)	SNF (%)	Daily SNF yield (g)	Daily SNF yield (g, ln)	SCC (*103 cells/ml)	SCC (cells/ml, ln)	TVC (*103 cfu/ml)	TVC (cfu/ml, ln)	Udder health status (0-1)
0	1	1	4	0	769	1538	7.33824	4.03	61.9814	4.12683	3.43	52.7534	3.96563	4.18	64.2884	4.16338	8.51	130.884	4.87431	177	12.0839	8	8.9872	0
1	1	1	4	0	260	520	6.25383	7.33	38.116	3.64063	4.15	21.58	3.07177	4.36	22.672	3.12113	9.41	48.932	3.89043	NA	NA	8	8.9872	NA
3	1	1	5	0	421	842	6.73578	6.95	58.519	4.06935	4.59	38.6478	3.65449	3.97	33.4274	3.50938	9.46	79.6532	4.37768	9996	16.1177	1700	14.3461	1
4	1	1	4	0	788	1576	7.36265	NA	NA	NA	NA	NA	NA	NA	NA	NA	NA	NA	NA	NA	NA	8	8.9872	NA
8	1	1	4	0	528	1056	6.96224	6.18	65.2608	4.17839	3.67	38.7552	3.65726	4.17	44.0352	3.78499	8.73	92.1888	4.52384	NA	NA	8	8.9872	NA
9	1	1	4	0	608	1216	7.10332	5.63	68.4608	4.22626	3.47	42.1952	3.74231	3.93	47.7888	3.86679	8.31	101.05	4.61561	NA	NA	8	8.9872	NA
10	1	1	5	0	137	274	5.61313	5.69	15.5906	2.74667	4.52	12.3848	2.51647	3.79	10.3846	2.34032	9.22	25.2628	3.22933	4442	15.3066	248	12.4212	1
11	1	1	5	1	645	1290	7.1624	4.16	53.664	3.98274	3.65	47.085	3.85195	4.11	53.019	3.97065	8.66	111.714	4.71594	NA	NA	8	8.9872	NA
12	1	1	5	1	644	1288	7.16085	5.52	71.0976	4.26405	3.24	41.7312	3.73125	4.02	51.7776	3.94696	8.16	105.101	4.65492	291	12.5811	8	8.9872	0
13	1	1	5	0	335	670	6.50728	7.19	48.173	3.8748	4.02	26.934	3.29339	4.06	27.202	3.30329	8.98	60.166	4.09711	NA	NA	8	8.9872	NA
14	1	1	4	0	452	904	6.80683	5.99	54.1496	3.99175	3.89	35.1656	3.56007	4.01	36.2504	3.59045	8.8	79.552	4.37641	NA	NA	8	8.9872	NA
16	1	1	5	0	404	808	6.69456	4.63	37.4104	3.62195	3.74	30.2192	3.40848	4.06	32.8048	3.49057	8.7	70.296	4.25271	144	11.8776	8	8.9872	0
17	1	1	5	0	918	1836	7.51534	4.38	80.4168	4.38722	3.37	61.8732	4.12509	4.3	78.948	4.36879	8.58	157.529	5.05961	295	12.5947	8	8.9872	0
19	1	1	4	0	819	1638	7.40123	4.53	74.2014	4.30678	3.32	54.3816	3.99603	4.28	70.1064	4.25001	8.5	139.23	4.93613	NA	NA	8	8.9872	NA
20	1	1	5	0	391	782	6.66185	4.2	32.844	3.49177	4.29	33.5478	3.51297	3.72	29.0904	3.37041	8.91	69.6762	4.24386	3798	15.15	8	8.9872	0
21	1	1	5	0	768	1536	7.33694	5.86	90.0096	4.49992	3.49	53.6064	3.98167	4.1	62.976	4.14275	8.48	130.253	4.86948	NA	NA	8	8.9872	NA
23	1	1	5	0	454	908	6.81124	NA	NA	NA	NA	NA	NA	NA	NA	NA	NA	NA	NA	NA	NA	8	8.9872	NA
24	1	1	5	1	435	870	6.76849	3.64	31.668	3.45531	3.73	32.451	3.47973	4.52	39.324	3.67184	9.16	79.692	4.37817	NA	NA	8	8.9872	NA
25	1	1	4	0	205	410	6.01616	6.64	27.224	3.3041	5.55	22.755	3.12478	3.94	16.154	2.78217	10.39	42.599	3.75183	14488	16.4888	1700	14.3461	1
26	1	1	3	0	871	1742	7.46279	NA	NA	NA	NA	NA	NA	NA	NA	NA	NA	NA	NA	NA	NA	8	8.9872	NA
28	1	1	4	0	736	1472	7.29438	4.32	63.5904	4.15246	3.78	55.6416	4.01893	3.88	57.1136	4.04504	8.56	126.003	4.83631	NA	NA	8	8.9872	NA
29	1	1	4	0	500	1000	6.90776	5.18	51.8	3.94739	3.8	38	3.63759	4.18	41.8	3.7329	8.88	88.8	4.48639	193	12.1704	8	8.9872	0
30	1	1	3	0	469	938	6.84375	4.64	43.5232	3.77329	3.67	34.4246	3.53877	4.1	38.458	3.64957	8.67	81.3246	4.39845	95	11.4616	8	8.9872	0
31	1	1	4	1	401	802	6.68711	5.54	44.4308	3.79393	4.36	34.9672	3.55441	4.02	32.2404	3.47322	9.28	74.4256	4.3098	3904	15.1775	11	9.30565	0
32	1	1	5	0	455	910	6.81344	4.95	45.045	3.80766	3.98	36.218	3.58956	4.18	38.038	3.63859	9.06	82.446	4.41214	690	13.4444	8	8.9872	0
33	1	1	4	0	673	1346	7.20489	4.69	63.1274	4.14515	3.33	44.8218	3.80269	3.94	53.0324	3.9709	9.16	123.294	4.81457	NA	NA	8	8.9872	NA
34	1	1	5	0	539	1078	6.98286	NA	NA	NA	NA	NA	NA	NA	NA	NA	NA	NA	NA	NA	NA	8	8.9872	NA
35	1	1	3	0	904	1808	7.49998	4.14	74.8512	4.3155	3.31	59.8448	4.09175	4.21	76.1168	4.33227	8.42	152.234	5.02542	299	12.6082	8	8.9872	0
36	1	1	4	0	329	658	6.4892	4.87	32.0446	3.46713	4.05	26.649	3.28275	4.5	29.61	3.38811	9.35	61.523	4.11941	292	12.5845	8	8.9872	0
38	1	1	4	0	515	1030	6.93731	4.13	42.539	3.75042	3.57	36.771	3.60471	4.45	45.835	3.82505	8.92	91.876	4.52044	NA	NA	8	8.9872	NA
42	1	1	5	0	541	1082	6.98657	5.89	63.7298	4.15465	3.67	39.7094	3.68159	4.31	46.6342	3.84233	8.88	96.0816	4.5652	NA	NA	8	8.9872	NA
43	1	1	5	0	1093	2186	7.68983	NA	NA	NA	NA	NA	NA	NA	NA	NA	NA	NA	NA	NA	NA	8	8.9872	NA
44	1	1	4	1	705	1410	7.25134	4.16	58.656	4.07169	3.67	51.747	3.94637	4.14	58.374	4.06687	8.71	122.811	4.81065	NA	NA	8	8.9872	NA
46	1	1	5	1	473	946	6.85224	6.11	57.8006	4.057	4.03	38.1238	3.64084	3.89	36.7994	3.60548	8.82	83.4372	4.42409	1067	13.8804	8	8.9872	0
47	1	1	5	1	442	884	6.78446	3.7	32.708	3.48762	4.19	37.0396	3.61199	4.32	38.1888	3.64254	9.41	83.1844	4.42106	NA	NA	8	8.9872	NA
48	1	1	5	0	643	1286	7.15929	4.86	62.4996	4.13516	3.92	50.4112	3.92021	4.28	55.0408	4.00807	9.1	117.026	4.7624	NA	NA	8	8.9872	NA
49	1	1	4	0	507	1014	6.92166	4.54	46.0356	3.82942	3.42	34.6788	3.54613	4.24	42.9936	3.76105	8.55	86.697	4.46242	380	12.8479	8	8.9872	0
50	1	1	4	0	534	1068	6.97354	4.58	48.9144	3.89007	3.37	35.9916	3.58329	4	42.72	3.75467	8.28	88.4304	4.48222	NA	NA	8	8.9872	NA
51	1	1	4	0	535	1070	6.97541	6.55	70.085	4.24971	3.68	39.376	3.67316	3.92	41.944	3.73634	8.5	90.95	4.51031	240	12.3884	8	8.9872	0
52	1	1	5	0	452	904	6.80683	NA	NA	NA	NA	NA	NA	NA	NA	NA	NA	NA	NA	NA	NA	8	8.9872	NA
53	1	1	5	1	1209	2418	7.7907	3.99	96.4782	4.56932	3.61	87.2898	4.46923	4.66	112.679	4.72454	9.17	221.731	5.40146	NA	NA	8	8.9872	NA
54	1	1	5	0	655	1310	7.17778	4.03	52.793	3.96638	3.64	47.684	3.8646	4.44	58.164	4.06327	8.94	117.114	4.76315	129	11.7676	8	8.9872	0
56	1	1	3	0	665	1330	7.19293	NA	NA	NA	NA	NA	NA	NA	NA	NA	NA	NA	NA	NA	NA	8	8.9872	NA
57	1	1	5	0	387	774	6.65157	NA	NA	NA	NA	NA	NA	NA	NA	NA	NA	NA	NA	NA	NA	8	8.9872	NA
62	1	1	4	0	1015	2030	7.61579	NA	NA	NA	NA	NA	NA	NA	NA	NA	NA	NA	NA	NA	NA	8	8.9872	NA
63	1	1	4	1	549	1098	7.00125	5.91	64.8918	4.17272	3.65	40.077	3.6908	4.31	47.3238	3.85701	8.86	97.2828	4.57762	733	13.5049	8	8.9872	0
65	1	1	5	1	336	672	6.51026	5.34	35.8848	3.58031	3.67	24.6624	3.20528	3.42	22.9824	3.13473	7.99	53.6928	3.98328	7058	15.7697	45	10.7144	1
66	1	1	5	0	384	768	6.64379	5.73	44.0064	3.78434	4.57	35.0976	3.55813	3.85	29.568	3.38669	9.32	71.5776	4.27078	2792	14.8423	8	8.9872	0
67	1	1	4	0	594	1188	7.08003	5.51	65.4588	4.18142	3.97	47.1636	3.85362	3.95	46.926	3.84857	8.82	104.782	4.65188	286	12.5637	8	8.9872	0
70	1	1	5	0	218	436	6.07764	7.62	33.2232	3.50325	4.53	19.7508	2.98319	4.22	18.3992	2.91231	9.66	42.1176	3.74047	NA	NA	8	8.9872	NA
71	1	1	5	1	730	1460	7.28619	4.51	65.846	4.18732	3.85	56.21	4.02909	4.18	61.028	4.11133	8.93	130.378	4.87044	2460	14.7157	8	8.9872	0
72	1	1	5	1	526	1052	6.95845	5.96	62.6992	4.13835	3.91	41.1332	3.71682	4.06	42.7112	3.75446	8.86	93.2072	4.53482	187	12.1389	8	8.9872	0
73	1	1	4	0	625	1250	7.1309	4.84	60.5	4.10264	3.3	41.25	3.71965	4.09	51.125	3.93427	8.29	103.625	4.64078	NA	NA	8	8.9872	NA
75	1	1	3	0	583	1166	7.06133	3.39	39.5274	3.67699	3.89	45.3574	3.81457	4.25	49.555	3.90308	9.04	105.406	4.65782	790	13.5798	8	8.9872	0
76	1	1	3	0	507	1014	6.92166	5.06	51.3084	3.93785	3.91	39.6474	3.68003	4.36	44.2104	3.78896	9.17	92.9838	4.53243	NA	NA	8	8.9872	NA
77	1	1	4	0	330	660	6.49224	NA	NA	NA	NA	NA	NA	NA	NA	NA	NA	NA	NA	NA	NA	14	9.54681	NA
79	1	1	4	0	452	904	6.80683	5.11	46.1944	3.83286	3.93	35.5272	3.5703	4.13	37.3352	3.61994	8.96	80.9984	4.39443	192	12.1653	8	8.9872	0
80	1	1	5	0	746	1492	7.30787	5.32	79.3744	4.37418	3.79	56.5468	4.03507	4.11	61.3212	4.11613	8.8	131.296	4.87745	NA	NA	8	8.9872	NA
81	1	1	4	0	419	838	6.73102	6.43	53.8834	3.98682	4.1	34.358	3.53683	4.28	35.8664	3.5798	9.28	77.7664	4.35371	NA	NA	8	8.9872	NA
82	1	1	5	0	543	1086	6.99026	6.81	73.9566	4.30348	4.08	44.3088	3.79118	4.12	44.7432	3.80094	9.11	98.9346	4.59446	412	12.9288	8	8.9872	0
84	1	1	4	0	496	992	6.89972	4.6	45.632	3.82061	3.58	35.5136	3.56992	4.22	41.8624	3.73439	8.69	86.2048	4.45673	98	11.4927	8	8.9872	0
85	1	1	5	1	711	1422	7.25982	5.51	78.3522	4.36121	3.79	53.8938	3.98702	4.23	60.1506	4.09685	8.92	126.842	4.84295	NA	NA	8	8.9872	NA
86	1	1	5	0	392	784	6.66441	6.28	49.2352	3.89661	3.92	30.7328	3.42533	4.07	31.9088	3.46288	8.88	69.6192	4.24304	3174	14.9705	8	8.9872	0
87	1	1	5	0	290	580	6.36303	5.96	34.568	3.54293	4.46	25.868	3.25301	4.22	24.476	3.19769	9.58	55.564	4.01754	390	12.8739	8	8.9872	0
88	1	1	4	0	531	1062	6.96791	5.67	60.2154	4.09793	3.72	39.5064	3.67646	4.07	43.2234	3.76638	8.69	92.2878	4.52491	155	11.9512	8	8.9872	0
89	1	1	4	0	409	818	6.70686	5.48	44.8264	3.8028	4.19	34.2742	3.53439	4.14	33.8652	3.52239	9.23	75.5014	4.32415	NA	NA	8	8.9872	NA
90	1	1	5	0	447	894	6.79571	6.33	56.5902	4.03584	3.87	34.5978	3.54379	3.97	35.4918	3.5693	8.74	78.1356	4.35845	216	12.283	8	8.9872	0
91	1	1	5	0	437	874	6.77308	4.76	41.6024	3.72816	3.46	30.2404	3.40918	4.08	35.6592	3.57401	8.44	73.7656	4.30089	1803	14.405	8	8.9872	0
92	1	1	4	0	327	654	6.48311	4.86	31.7844	3.45898	3.99	26.0946	3.26173	4.46	29.1684	3.37309	9.35	61.149	4.11331	2479	14.7234	8	8.9872	0
93	1	1	5	1	409	818	6.70686	6.23	50.9614	3.93107	4.03	32.9654	3.49546	3.94	32.2292	3.47287	8.87	72.5566	4.28437	NA	NA	8	8.9872	NA
94	1	1	4	1	788	1576	7.36265	4.55	71.708	4.2726	3.83	60.3608	4.10034	4.28	67.4528	4.21143	9.01	141.998	4.95581	NA	NA	8	8.9872	NA
95	1	1	5	0	594	1188	7.08003	4.25	50.49	3.92178	3.2	38.016	3.63801	4.25	50.49	3.92178	8.35	99.198	4.59712	338	12.7308	8	8.9872	0
97	1	1	5	1	689	1378	7.22839	NA	NA	NA	NA	NA	NA	NA	NA	NA	NA	NA	NA	NA	NA	8	8.9872	NA
99	1	1	5	1	350	700	6.55108	6.1	42.7	3.7542	3.66	25.62	3.24337	4.01	28.07	3.3347	8.57	59.99	4.09418	356	12.7827	8	8.9872	0
100	1	1	5	0	836	1672	7.42178	4.66	77.9152	4.35562	3.44	57.5168	4.05208	4.12	68.8864	4.23246	8.46	141.451	4.95195	NA	NA	8	8.9872	NA
102	1	1	4	0	632	1264	7.14204	3.99	50.4336	3.92066	3.82	48.2848	3.87712	4.46	56.3744	4.03202	9.18	116.035	4.75389	NA	NA	8	8.9872	NA
103	1	1	4	0	537	1074	6.97915	4.06	43.6044	3.77516	3.43	36.8382	3.60654	4.55	48.867	3.8891	8.88	95.3712	4.55778	NA	NA	8	8.9872	NA
104	1	1	5	0	476	952	6.85857	7.62	72.5424	4.28417	4.22	40.1744	3.69323	4.16	39.6032	3.67891	9.28	88.3456	4.48126	1029	13.8441	8	8.9872	0
105	1	1	5	0	443	886	6.78672	6.57	58.2102	4.06406	4.16	36.8576	3.60706	4.09	36.2374	3.59009	9.16	81.1576	4.39639	NA	NA	8	8.9872	NA
106	1	1	5	0	430	860	6.75693	NA	NA	NA	NA	NA	NA	NA	NA	NA	NA	NA	NA	NA	NA	8	8.9872	NA
108	1	1	5	1	428	856	6.75227	NA	NA	NA	NA	NA	NA	NA	NA	NA	NA	NA	NA	NA	NA	8	8.9872	NA
109	1	1	4	0	520	1040	6.94698	4.92	51.168	3.93511	3.63	37.752	3.63104	4.1	42.64	3.75279	8.63	89.752	4.49705	184	12.1227	8	8.9872	0
110	1	1	5	0	644	1288	7.16085	3.75	48.3	3.87743	3.62	46.6256	3.84215	4.21	54.2248	3.99314	8.73	112.442	4.72244	319	12.6729	8	8.9872	0
112	1	1	4	0	665	1330	7.19293	NA	NA	NA	NA	NA	NA	NA	NA	NA	NA	NA	NA	NA	NA	8	8.9872	NA
113	1	1	3	0	734	1468	7.29166	5.79	84.9972	4.44262	3.86	56.6648	4.03715	4.25	62.39	4.13341	9.01	132.267	4.88482	573	13.2586	8	8.9872	0
114	1	1	5	0	368	736	6.60123	5.06	37.2416	3.61743	3.75	27.6	3.31782	3.94	28.9984	3.36724	8.59	63.2224	4.14666	213	12.269	8	8.9872	0
116	1	1	3	0	702	1404	7.24708	NA	NA	NA	NA	NA	NA	NA	NA	NA	NA	NA	NA	NA	NA	8	8.9872	NA
118	1	1	5	0	340	680	6.52209	6.55	44.54	3.79639	4.17	28.356	3.34484	3.95	26.86	3.29064	9.01	61.268	4.11526	346	12.7542	8	8.9872	0
119	1	1	4	0	882	1764	7.47534	4.57	80.6148	4.38968	3.69	65.0916	4.1758	4.27	75.3228	4.32178	8.86	156.29	5.05172	NA	NA	8	8.9872	NA
120	1	1	5	1	937	1874	7.53583	4.45	83.393	4.42356	3.44	64.4656	4.16613	4.06	76.0844	4.33184	8.4	157.416	5.05889	124	11.728	8	8.9872	0
122	1	1	3	0	402	804	6.6896	NA	NA	NA	NA	NA	NA	NA	NA	NA	NA	NA	NA	NA	NA	8	8.9872	NA
123	1	1	3	0	575	1150	7.04752	5.92	68.08	4.22068	3.74	43.01	3.76143	4.43	50.945	3.93075	9.06	104.19	4.64622	156	11.9576	8	8.9872	0
124	1	1	4	0	516	1032	6.93925	6.03	62.2296	4.13083	4.16	42.9312	3.7596	4.3	44.376	3.7927	9.36	96.5952	4.57053	NA	NA	8	8.9872	NA
125	1	1	5	0	489	978	6.88551	5.09	49.7802	3.90762	3.75	36.675	3.6021	4.27	41.7606	3.73195	8.92	87.2376	4.46864	NA	NA	8	8.9872	NA
126	1	1	4	0	487	974	6.88141	6.71	65.3554	4.17984	3.62	35.2588	3.56272	4.08	39.7392	3.68234	8.6	83.764	4.428	NA	NA	8	8.9872	NA
128	1	1	4	0	367	734	6.59851	NA	NA	NA	NA	NA	NA	NA	NA	NA	NA	NA	NA	NA	NA	8	8.9872	NA
129	1	1	4	0	538	1076	6.98101	5.13	55.1988	4.01094	4.03	43.3628	3.7696	4.03	43.3628	3.7696	8.96	96.4096	4.56861	NA	NA	8	8.9872	NA
130	1	1	2	0	597	1194	7.08506	5.32	63.5208	4.15137	3.75	44.775	3.80165	4.23	50.5062	3.9221	8.88	106.027	4.6637	5536	15.5268	8	8.9872	0
132	1	1	5	0	359	718	6.57647	5.56	39.9208	3.6869	3.86	27.7148	3.32197	4.26	30.5868	3.42057	9.03	64.8354	4.17185	NA	NA	8	8.9872	NA
133	1	1	4	1	323	646	6.4708	3.44	22.2224	3.1011	4.3	27.778	3.32424	3.4	21.964	3.0894	8.59	55.4914	4.01623	NA	NA	8	8.9872	NA
134	1	1	4	1	543	1086	6.99026	5.88	63.8568	4.15664	4.37	47.4582	3.85985	4.23	45.9378	3.82729	9.5	103.17	4.63638	NA	NA	8	8.9872	NA
135	1	1	4	1	693	1386	7.23418	4.73	65.5578	4.18293	3.47	48.0942	3.87316	4.34	60.1524	4.09688	8.71	120.721	4.79348	NA	NA	8	8.9872	NA
136	1	1	3	0	352	704	6.55678	7.46	52.5184	3.96116	3.86	27.1744	3.30228	3.93	27.6672	3.32025	8.69	61.1776	4.11378	NA	NA	8	8.9872	NA
138	1	1	5	1	349	698	6.54822	7.37	51.4426	3.94047	4.45	31.061	3.43595	4.18	29.1764	3.37336	9.53	66.5194	4.19749	2221	14.6135	8	8.9872	0
139	1	1	4	0	570	1140	7.03878	6.23	71.022	4.26299	3.61	41.154	3.71732	4.31	49.134	3.89455	8.82	100.548	4.61064	NA	NA	8	8.9872	NA
140	1	1	4	1	731	1462	7.28756	4.42	64.6204	4.16853	3.65	53.363	3.97712	4.34	63.4508	4.15026	8.9	130.118	4.86844	115	11.6527	8	8.9872	0
146	1	1	5	0	486	972	6.87936	NA	NA	NA	NA	NA	NA	NA	NA	NA	NA	NA	NA	NA	NA	8	8.9872	NA
149	1	1	5	0	389	778	6.65673	4.88	37.9664	3.6367	3.94	30.6532	3.42274	4.38	34.0764	3.52861	9.22	71.7316	4.27293	NA	NA	8	8.9872	NA
150	1	1	5	0	556	1112	7.01392	6.36	70.7232	4.25877	4.08	45.3696	3.81484	4.38	48.7056	3.88579	9.37	104.194	4.64626	592	13.2913	48	10.779	0
152	1	1	4	0	803	1606	7.3815	3.61	57.9766	4.06004	3.81	61.1886	4.11396	4.05	65.043	4.17505	8.76	140.686	4.94653	201	12.2111	8	8.9872	0
153	1	1	5	1	619	1238	7.12125	NA	NA	NA	NA	NA	NA	NA	NA	NA	NA	NA	NA	NA	NA	8	8.9872	NA
154	1	1	4	1	499	998	6.90575	NA	NA	NA	NA	NA	NA	NA	NA	NA	NA	NA	NA	NA	NA	8	8.9872	NA
158	1	1	2	0	432	864	6.76157	4.17	36.0288	3.58432	3.51	30.3264	3.41202	4.25	36.72	3.60332	8.66	74.8224	4.31512	NA	NA	8	8.9872	NA
160	1	1	3	0	554	1108	7.01031	NA	NA	NA	NA	NA	NA	NA	NA	NA	NA	NA	NA	NA	NA	8	8.9872	NA
162	1	1	3	0	696	1392	7.2385	5.2	72.384	4.28199	4.02	55.9584	4.02461	4.37	60.8304	4.10809	9.3	129.456	4.86334	NA	NA	8	8.9872	NA
163	1	1	5	0	763	1526	7.33041	5.52	84.2352	4.43361	3.98	60.7348	4.10652	4.28	65.3128	4.17919	9.16	139.782	4.94008	151	11.925	8	8.9872	0
164	1	1	5	0	507	1014	6.92166	5.07	51.4098	3.93983	3.7	37.518	3.62482	4.33	43.9062	3.78206	8.93	90.5502	4.5059	478	13.0774	8	8.9872	0
166	1	1	5	0	571	1142	7.04054	7.41	84.6222	4.4382	4.27	48.7634	3.88698	4.12	47.0504	3.85122	9.29	106.092	4.6643	NA	NA	8	8.9872	NA
168	1	1	4	0	478	956	6.86276	4.86	46.4616	3.83863	3.59	34.3204	3.53574	4.21	40.2476	3.69505	8.7	83.172	4.42091	NA	NA	8	8.9872	NA
170	1	1	4	0	429	858	6.7546	4.85	41.613	3.72841	3.32	28.4856	3.3494	3.96	33.9768	3.52568	8.18	70.1844	4.25113	NA	NA	8	8.9872	NA
171	1	1	4	0	444	888	6.78897	NA	NA	NA	NA	NA	NA	NA	NA	NA	NA	NA	NA	NA	NA	8	8.9872	NA
173	1	1	5	0	537	1074	6.97915	5.48	58.8552	4.07508	3.61	38.7714	3.65768	4.22	45.3228	3.81381	8.73	93.7602	4.54074	797	13.5886	8	8.9872	0
174	1	1	5	0	408	816	6.70441	6.73	54.9168	4.00582	4.2	34.272	3.53433	3.99	32.5584	3.48304	9.09	74.1744	4.30642	2008	14.5126	49	10.7996	1
177	1	1	4	1	397	794	6.67708	4.17	33.1098	3.49983	4.05	32.157	3.47063	4.34	34.4596	3.53979	9.3	73.842	4.30193	NA	NA	8	8.9872	NA
178	1	1	4	0	260	520	6.25383	NA	NA	NA	NA	NA	NA	NA	NA	NA	NA	NA	NA	NA	NA	8	8.9872	NA
180	1	1	4	0	499	998	6.90575	6.48	64.6704	4.1693	3.95	39.421	3.6743	4.19	41.8162	3.73328	9.04	90.2192	4.50224	1077	13.8897	8	8.9872	0
181	1	1	4	0	732	1464	7.28893	4.36	63.8304	4.15623	3.4	49.776	3.90753	4.13	60.4632	4.10203	8.43	123.415	4.81555	NA	NA	8	8.9872	NA
290	1	1	5	0	367	734	6.59851	5.5	40.37	3.69809	3.84	28.1856	3.33881	3.96	29.0664	3.36958	8.7	63.858	4.15666	NA	NA	8	8.9872	NA
291	1	1	5	0	322	644	6.4677	6.07	39.0908	3.66589	3.87	24.9228	3.21578	4.12	26.5328	3.27838	8.89	57.2516	4.04746	NA	NA	8	8.9872	NA
788	1	1	5	0	413	826	6.71659	7.09	58.5634	4.07011	3.63	29.9838	3.40066	3.96	32.7096	3.48767	8.55	70.623	4.25736	2032	14.5245	8	8.9872	0
892	1	1	2	0	369	738	6.60394	5.86	43.2468	3.76692	4.49	33.1362	3.50063	4	29.52	3.38507	9.39	69.2982	4.23842	NA	NA	8	8.9872	NA
964	1	1	4	0	447	894	6.79571	5.14	45.9516	3.82759	3.87	34.5978	3.54379	4.39	39.2466	3.66986	9.16	81.8904	4.40538	394	12.8841	8	8.9872	0
965	1	1	4	1	783	1566	7.35628	3.83	59.9778	4.09397	3.44	53.8704	3.98658	3.84	60.1344	4.09658	8.18	128.099	4.8528	170	12.0436	37	10.5187	0
966	1	1	4	0	596	1192	7.08339	5.05	60.196	4.09761	3.39	40.4088	3.69905	4.04	48.1568	3.87446	8.33	99.2936	4.59808	NA	NA	8	8.9872	NA
967	1	1	4	0	471	942	6.84801	NA	NA	NA	NA	NA	NA	NA	NA	NA	NA	NA	NA	NA	NA	8	8.9872	NA
968	1	1	4	0	648	1296	7.16704	6.38	82.6848	4.41504	4.23	54.8208	4.00407	4.03	52.2288	3.95563	9.16	118.714	4.77671	1494	14.217	8	8.9872	0
969	1	1	4	0	735	1470	7.29302	2.52	37.044	3.61211	3.29	48.363	3.87874	4.32	63.504	4.1511	8.5	124.95	4.82791	271	12.5099	8	8.9872	0
972	1	1	4	0	330	660	6.49224	NA	NA	NA	NA	NA	NA	NA	NA	NA	NA	NA	NA	NA	NA	8	8.9872	NA
973	1	1	3	1	459	918	6.8222	NA	NA	NA	NA	NA	NA	NA	NA	NA	NA	NA	NA	NA	NA	8	8.9872	NA
974	1	1	4	1	381	762	6.63595	5.63	42.9006	3.75889	3.94	30.0228	3.40196	4	30.48	3.41707	8.84	67.3608	4.21006	230	12.3458	8	8.9872	0
975	1	1	5	1	949	1898	7.54856	4.14	78.5772	4.36408	3.48	66.0504	4.19042	4.07	77.2486	4.34703	8.45	160.381	5.07755	NA	NA	8	8.9872	NA
976	1	1	5	1	374	748	6.6174	NA	NA	NA	NA	NA	NA	NA	NA	NA	NA	NA	NA	NA	NA	8	8.9872	NA
977	1	1	3	0	460	920	6.82437	4.75	43.7	3.77735	3.6	33.12	3.50014	4.16	38.272	3.64472	8.67	79.764	4.37907	NA	NA	8	8.9872	NA
978	1	1	4	0	731	1462	7.28756	6.29	91.9598	4.52135	3.9	57.018	4.04337	4.24	61.9888	4.12695	9.04	132.165	4.88405	289	12.5742	8	8.9872	0
979	1	1	5	0	321	642	6.46459	5.81	37.3002	3.619	3.92	25.1664	3.22551	4.07	26.1294	3.26306	8.89	57.0738	4.04435	129	11.7676	8	8.9872	0
980	1	1	4	0	462	924	6.82871	6.87	63.4788	4.15071	3.57	32.9868	3.49611	4.27	39.4548	3.67516	8.75	80.85	4.3926	179	12.0951	8	8.9872	0
981	1	1	3	0	407	814	6.70196	5.16	42.0024	3.73773	4.45	36.223	3.58969	4.04	32.8856	3.49303	9.38	76.3532	4.33537	23356	16.9664	1700	14.3461	1
982	1	1	5	0	699	1398	7.2428	4.23	59.1354	4.07983	3.96	55.3608	4.01387	4.16	58.1568	4.06314	9.02	126.1	4.83707	NA	NA	8	8.9872	NA
983	1	1	4	0	394	788	6.6695	5.58	43.9704	3.78352	3.99	31.4412	3.44812	4.33	34.1204	3.5299	9.21	72.5748	4.28462	127	11.7519	8	8.9872	0
1160	1	1	3	0	693	1386	7.23418	5.07	70.2702	4.25235	4.16	57.6576	4.05452	3.9	54.054	3.98998	8.95	124.047	4.82066	NA	NA	8	8.9872	NA
1161	1	1	5	0	472	944	6.85013	5.04	47.5776	3.86236	3.39	32.0016	3.46579	4.3	40.592	3.70357	8.59	81.0896	4.39555	626	13.3471	16	9.68034	0
1218	1	1	4	0	852	1704	7.44073	4.65	79.236	4.37243	3.41	58.1064	4.06228	4.31	73.4424	4.2965	8.61	146.714	4.98849	NA	NA	8	8.9872	NA
186	2	2	5	0	341	682	6.52503	4.28	29.1896	3.37381	3.26	22.2332	3.10159	4.06	27.6892	3.32104	8.21	55.9922	4.02521	926	13.7386	102	11.5327	0
187	2	2	5	0	462	924	6.82871	4.07	37.6068	3.62718	3.05	28.182	3.33868	4.09	37.7916	3.63209	8.05	74.382	4.30921	547	13.2122	8	8.9872	0
188	2	2	5	1	347	694	6.54247	4.76	33.0344	3.49755	3.21	22.2774	3.10357	4.38	30.3972	3.41435	8.49	58.9206	4.07619	1109	13.919	16	9.68034	0
189	2	2	5	1	218	436	6.07764	4.31	18.7916	2.93341	4.07	17.7452	2.87612	3.84	16.7424	2.81794	8.81	38.4116	3.64836	NA	NA	1700	14.3461	NA
191	2	2	5	0	363	726	6.58755	3.99	28.9674	3.36617	3.42	24.8292	3.21202	3.85	27.951	3.33045	8.17	59.3142	4.08285	449	13.0148	25	10.1266	0
194	2	2	5	1	367	734	6.59851	5.16	37.8744	3.63428	3.06	22.4604	3.11175	4.31	31.6354	3.45428	8.27	60.7018	4.10597	6452	15.6799	1290	14.0702	1
196	2	2	5	1	267	534	6.2804	5.67	30.2778	3.41041	3.75	20.025	2.99698	4	21.36	3.06152	8.65	46.191	3.83278	1773	14.3882	27	10.2036	1
197	2	2	5	1	319	638	6.45834	3.78	24.1164	3.18289	3.23	20.6074	3.02565	4.35	27.753	3.32334	8.47	54.0386	3.9897	1785	14.3949	56	10.9331	1
198	2	2	5	0	303	606	6.40688	4.85	29.391	3.38069	3.61	21.8766	3.08542	4.16	25.2096	3.22722	8.66	52.4796	3.96042	1481	14.2082	48	10.779	1
199	2	2	5	0	556	1112	7.01392	4	44.48	3.79504	3.5	38.92	3.66151	4.42	49.1504	3.89488	8.82	98.0784	4.58577	3705	15.1252	17	9.74097	0
200	2	2	5	1	360	720	6.57925	4.64	33.408	3.5088	3.47	24.984	3.21824	4.05	29.16	3.3728	8.41	60.552	4.1035	802	13.5949	8	8.9872	0
201	2	2	5	1	356	712	6.56808	4.31	30.6872	3.42385	3.48	24.7776	3.20994	4.11	29.2632	3.37633	8.49	60.4488	4.1018	2725	14.818	58	10.9682	1
202	2	2	5	0	439	878	6.77765	4.99	43.8122	3.77991	3.77	33.1006	3.49955	4.39	38.5442	3.65181	9.05	79.459	4.37524	1194	13.9928	53	10.878	1
203	2	2	4	0	322	644	6.4677	4.82	31.0408	3.4353	3.74	24.0856	3.18161	4.46	28.7224	3.35768	9.1	58.604	4.0708	424	12.9575	8	8.9872	0
204	2	2	5	0	482	964	6.87109	5.14	49.5496	3.90297	3.97	38.2708	3.64469	4.55	43.862	3.78105	9.42	90.8088	4.50876	1070	13.8832	61	11.0186	1
205	2	2	5	1	301	602	6.40026	3.74	22.5148	3.11417	3.11	18.7222	2.92971	3.98	23.9596	3.17637	7.99	48.0998	3.87328	3093	14.9447	73	11.1982	1
206	2	2	5	1	183	366	5.90263	4.52	16.5432	2.80598	3.41	12.4806	2.52418	3.59	13.1394	2.57562	7.9	28.914	3.36433	8983	16.0108	1700	14.3461	1
208	2	2	5	0	469	938	6.84375	5.29	49.6202	3.9044	3.51	32.9238	3.4942	4.22	39.5836	3.67841	8.63	80.9494	4.39382	1269	14.0537	16	9.68034	0
209	2	2	5	0	321	642	6.46459	5.06	32.4852	3.48078	3.53	22.6626	3.12072	4.23	27.1566	3.30162	8.66	55.5972	4.01813	472	13.0647	19	9.85219	0
210	2	2	5	1	252	504	6.22258	4.78	24.0912	3.18185	3.54	17.8416	2.88153	4.44	22.3776	3.10806	8.88	44.7552	3.80121	2141	14.5768	102	11.5327	1
211	2	2	5	0	327	654	6.48311	4.8	31.392	3.44655	3.46	22.6284	3.11921	4.05	26.487	3.27665	8.41	55.0014	4.00736	839	13.64	10	9.21034	0
214	2	2	5	0	413	826	6.71659	4.59	37.9134	3.6353	3.66	30.2316	3.40889	3.92	32.3792	3.47752	8.48	70.0448	4.24914	974	13.7892	40	10.5966	0
215	2	2	5	1	286	572	6.34914	5.2	29.744	3.39263	4	22.88	3.13026	4.29	24.5388	3.20026	9.19	52.5668	3.96208	5173	15.459	36	10.4913	1
216	2	2	5	0	286	572	6.34914	6.22	35.5784	3.57174	3.7	21.164	3.0523	4.44	25.3968	3.23462	9.03	51.6516	3.94452	7169	15.7853	745	13.5211	1
217	2	2	5	0	316	632	6.44889	4.86	30.7152	3.42476	3.19	20.1608	3.00374	4.25	26.86	3.29064	8.33	52.6456	3.96358	2374	14.6801	18	9.79813	0
218	2	2	5	0	306	612	6.41673	4.54	27.7848	3.32449	3.02	18.4824	2.91682	4	24.48	3.19786	7.91	48.4092	3.87969	6384	15.6693	953	13.7674	1
219	2	2	5	0	450	900	6.80239	4.55	40.95	3.71235	4.02	36.18	3.58851	3.94	35.46	3.56841	8.86	79.74	4.37877	1344	14.1112	13	9.4727	0
220	2	2	5	1	285	570	6.34564	5.14	29.298	3.37752	3.36	19.152	2.95241	4.28	24.396	3.19442	8.54	48.678	3.88523	2940	14.8939	267	12.495	1
221	2	2	5	1	404	808	6.69456	4.6	37.168	3.61545	3.67	29.6536	3.38958	4.52	36.5216	3.5979	9.09	73.4472	4.29657	657	13.3954	18	9.79813	0
224	2	2	5	0	389	778	6.65673	6.02	46.8356	3.84664	3.69	28.7082	3.35718	4.54	35.3212	3.56448	9.13	71.0314	4.26312	249	12.4252	8	8.9872	0
226	2	2	5	1	413	826	6.71659	4.95	40.887	3.71081	3.88	32.0488	3.46726	4.5	37.17	3.6155	9.28	76.6528	4.33929	2687	14.8039	32	10.3735	1
227	2	2	5	1	261	522	6.25767	4.63	24.1686	3.18505	4.3	22.446	3.11111	3.89	20.3058	3.01091	9.1	47.502	3.86077	15622	16.5642	1700	14.3461	1
228	2	2	5	0	426	852	6.74759	5.49	46.7748	3.84534	3.44	29.3088	3.37789	4.28	36.4656	3.59637	8.62	73.4424	4.2965	775	13.5606	8	8.9872	0
229	2	2	5	1	262	524	6.26149	5.39	28.2436	3.34087	4	20.96	3.04262	3.69	19.3356	2.96195	8.59	45.0116	3.80692	10770	16.1923	1700	14.3461	1
230	2	2	5	1	244	488	6.19032	5.06	24.6928	3.20651	3.73	18.2024	2.90155	4.33	21.1304	3.05071	8.96	43.7248	3.77792	1174	13.9759	8	8.9872	0
232	2	2	5	0	336	672	6.51026	4.07	27.3504	3.30873	3.27	21.9744	3.08988	4.17	28.0224	3.333	8.34	56.0448	4.02615	207	12.2405	8	8.9872	0
233	2	2	5	0	514	1028	6.93537	4.92	50.5776	3.92351	3.41	35.0548	3.55691	4.51	46.3628	3.8365	8.82	90.6696	4.50722	483	13.0878	48	10.779	0
235	2	2	5	0	329	658	6.4892	5.47	35.9926	3.58331	4.26	28.0308	3.3333	4.07	26.7806	3.28768	9.23	60.7334	4.10649	3724	15.1303	224	12.3194	1
236	2	2	5	0	321	642	6.46459	4.91	31.5222	3.45069	3.26	20.9292	3.04115	4.46	28.6332	3.35457	8.62	55.3404	4.0135	1844	14.4274	31	10.3417	1
237	2	2	5	1	331	662	6.49527	4.08	27.0096	3.29619	3.36	22.2432	3.10204	4.19	27.7378	3.3228	8.46	56.0052	4.02544	3378	15.0328	54	10.8967	1
238	2	2	4	0	274	548	6.30628	5.17	28.3316	3.34398	3.62	19.8376	2.98758	4.38	24.0024	3.17815	8.9	48.772	3.88716	106	11.5712	8	8.9872	0
240	2	2	5	1	466	932	6.83733	5.6	52.192	3.95493	3.06	28.5192	3.35058	4.31	40.1692	3.6931	8.27	77.0764	4.3448	1083	13.8952	16	9.68034	0
241	2	2	5	0	195	390	5.96615	4.5	17.55	2.86505	3.63	14.157	2.65021	4.26	16.614	2.81025	8.79	34.281	3.53459	539	13.1975	8	8.9872	0
242	2	2	5	1	469	938	6.84375	5.33	49.9954	3.91193	3.88	36.3944	3.59441	4.2	39.396	3.67366	8.98	84.2324	4.43358	6533	15.6924	331	12.7099	1
243	2	2	5	0	302	604	6.40357	5.05	30.502	3.41779	3.21	19.3884	2.96467	4.4	26.576	3.28001	8.52	51.4608	3.94082	309	12.6411	8	8.9872	0
244	2	2	5	0	482	964	6.87109	4.15	40.006	3.68903	3.88	37.4032	3.62176	4.55	43.862	3.78105	9.33	89.9412	4.49916	727	13.4967	8	8.9872	0
245	2	2	5	0	301	602	6.40026	4	24.08	3.18138	3.63	21.8526	3.08432	4.27	25.7054	3.2467	8.81	53.0362	3.97097	2620	14.7787	38	10.5453	1
246	2	2	5	1	233	466	6.14419	5.61	26.1426	3.26357	4.51	21.0166	3.04531	4.12	19.1992	2.95487	9.53	44.4098	3.79346	1994	14.5057	17	9.74097	0
248	2	2	5	1	466	932	6.83733	4.18	38.9576	3.66247	3.41	31.7812	3.45887	4.07	37.9324	3.63581	8.39	78.1948	4.3592	963	13.7778	42	10.6454	0
249	2	2	5	1	296	592	6.38351	4.29	25.3968	3.23462	3.79	22.4368	3.1107	4.02	23.7984	3.16962	8.71	51.5632	3.94281	976	13.7912	9	9.10498	0
252	2	2	5	0	304	608	6.41017	3.95	24.016	3.17872	3.45	20.976	3.04338	4.31	26.2048	3.26594	8.65	52.592	3.96256	857	13.6612	29	10.2751	0
254	2	2	5	0	322	644	6.4677	4.32	27.8208	3.32578	3.44	22.1536	3.098	4.22	27.1768	3.30236	8.57	55.1908	4.0108	3102	14.9476	73	11.1982	1
258	2	2	5	0	391	782	6.66185	3.62	28.3084	3.34316	3.68	28.7776	3.3596	3.8	29.716	3.39169	8.39	65.6098	4.18373	4320	15.2788	141	11.8565	1
260	2	2	5	1	344	688	6.53379	4.83	33.2304	3.50347	3.55	24.424	3.19557	4.53	31.1664	3.43934	8.99	61.8512	4.12473	8858	15.9968	32	10.3735	1
261	2	2	5	1	298	596	6.39024	4.82	28.7272	3.35784	3.72	22.1712	3.09879	4	23.84	3.17136	8.62	51.3752	3.93916	2869	14.8695	50	10.8198	1
262	2	2	5	1	316	632	6.44889	4.45	28.124	3.33662	3.7	23.384	3.15205	4.15	26.228	3.26683	8.75	55.3	4.01277	2506	14.7342	60	11.0021	1
264	2	2	5	1	318	636	6.4552	5.05	32.118	3.46942	3.72	23.6592	3.16375	4.36	27.7296	3.3225	8.98	57.1128	4.04503	889	13.6979	8	8.9872	0
266	2	2	5	1	398	796	6.6796	3.62	28.8152	3.3609	3.01	23.9596	3.17637	3.94	31.3624	3.44561	7.85	62.486	4.13494	1647	14.3145	28	10.24	1
267	2	2	4	0	475	950	6.85646	4.76	45.22	3.81154	3.59	34.105	3.52944	4.54	43.13	3.76422	9.03	85.785	4.45184	573	13.2586	55	10.9151	0
268	2	2	5	1	324	648	6.47389	5.28	34.2144	3.53265	3.69	23.9112	3.17435	4.22	27.3456	3.30856	8.81	57.0888	4.04461	858	13.6624	8	8.9872	0
269	2	2	5	1	477	954	6.86066	3.99	38.0646	3.63928	3.51	33.4854	3.51111	4.26	40.6404	3.70476	8.67	82.7118	4.41536	5151	15.4547	226	12.3283	1
270	2	2	5	1	377	754	6.62539	4.09	30.8386	3.42877	3.17	23.9018	3.17395	3.85	29.029	3.3683	7.93	59.7922	4.09088	3323	15.0164	101	11.5229	1
272	2	2	5	0	321	642	6.46459	4.26	27.3492	3.30869	3.76	24.1392	3.18384	4.05	26.001	3.25813	8.72	55.9824	4.02504	371	12.824	66	11.0974	0
275	2	2	5	0	379	758	6.63068	4.46	33.8068	3.52066	3.41	25.8478	3.25223	4.01	30.3958	3.4143	8.32	63.0656	4.14418	2094	14.5546	38	10.5453	1
276	2	2	5	0	505	1010	6.91771	4.07	41.107	3.71618	3.33	33.633	3.51551	4.01	40.501	3.70133	8.24	83.224	4.42154	5943	15.5977	1002	13.8175	1
277	2	2	5	0	352	704	6.55678	4.47	31.4688	3.449	2.95	20.768	3.03341	4.5	31.68	3.45569	8.35	58.784	4.07387	958	13.7726	8	8.9872	0
278	2	2	5	0	204	408	6.01127	4.86	19.8288	2.98714	3.59	14.6472	2.68425	4.17	17.0136	2.83401	8.66	35.3328	3.56481	8070	15.9037	1700	14.3461	1
280	2	2	5	0	413	826	6.71659	5.36	44.2736	3.79039	3.63	29.9838	3.40066	4.26	35.1876	3.56069	8.79	72.6054	4.28504	613	13.3261	16	9.68034	0
281	2	2	5	1	311	622	6.43294	4.97	30.9134	3.43119	3.98	24.7556	3.20905	4.06	25.2532	3.22895	8.94	55.6068	4.01831	10721	16.1877	1700	14.3461	1
285	2	2	5	1	388	776	6.65415	3.98	30.8848	3.43026	3.68	28.5568	3.3519	4.05	31.428	3.4477	8.63	66.9688	4.20423	2537	14.7465	23	10.0432	1
286	2	2	5	1	385	770	6.64639	6.12	47.124	3.85278	3.61	27.797	3.32493	4.16	32.032	3.46674	8.67	66.759	4.20109	297	12.6015	8	8.9872	0
287	2	2	5	0	246	492	6.19848	3.91	19.2372	2.95685	3.66	18.0072	2.89077	4.01	19.7292	2.9821	8.57	42.1644	3.74158	1567	14.2647	14	9.54681	0
288	2	2	5	0	191	382	5.94542	7.48	28.5736	3.35248	3.76	14.3632	2.66467	4.58	17.4956	2.86195	9.24	35.2968	3.56379	2267	14.634	42	10.6454	1
289	2	2	5	0	523	1046	6.95273	4.67	48.8482	3.88872	3.23	33.7858	3.52004	4.12	43.0952	3.76341	8.26	86.3996	4.45898	565	13.2446	18	9.79813	0
294	2	2	5	1	374	748	6.6174	4.03	30.1444	3.406	3.32	24.8336	3.2122	4.09	30.5932	3.42078	8.31	62.1588	4.12969	680	13.4298	8	8.9872	0
295	2	2	5	1	248	496	6.20658	NA	NA	NA	NA	NA	NA	NA	NA	NA	NA	NA	NA	425	12.9598	23	10.0432	0
296	2	2	5	1	332	664	6.49828	3.97	26.3608	3.27188	4.7	31.208	3.44067	3.31	21.9784	3.09006	8.91	59.1624	4.08029	17055	16.652	1700	14.3461	1
297	2	2	4	0	492	984	6.89163	4.18	41.1312	3.71677	3.21	31.5864	3.45273	4.03	39.6552	3.68022	8.14	80.0976	4.38325	1883	14.4484	62	11.0349	1
300	2	2	5	0	378	756	6.62804	4.55	34.398	3.538	3.74	28.2744	3.34196	4.28	32.3568	3.47682	8.91	67.3596	4.21005	251	12.4332	8	8.9872	0
302	2	2	5	0	269	538	6.28786	5.04	27.1152	3.30009	3.44	18.5072	2.91816	4.29	23.0802	3.13898	8.62	46.3756	3.83677	218	12.2923	21	9.95228	0
304	2	2	5	1	368	736	6.60123	4.5	33.12	3.50014	3.36	24.7296	3.208	4.23	31.1328	3.43826	8.49	62.4864	4.13495	291	12.5811	8	8.9872	0
305	2	2	5	0	504	1008	6.91572	4.97	50.0976	3.91397	3.53	35.5824	3.57185	4.29	43.2432	3.76684	8.72	87.8976	4.47617	625	13.3455	8	8.9872	0
306	2	2	5	0	661	1322	7.1869	4.86	64.2492	4.16277	3.44	45.4768	3.8172	4.41	58.3002	4.06561	8.75	115.675	4.75078	793	13.5836	32	10.3735	0
311	2	2	5	0	303	606	6.40688	2.95	17.877	2.88351	3.47	21.0282	3.04586	3.92	23.7552	3.1678	8.29	50.2374	3.91676	1696	14.3438	23	10.0432	1
313	2	2	5	0	486	972	6.87936	4.08	39.6576	3.68028	3.58	34.7976	3.54955	4.06	39.4632	3.67537	8.54	83.0088	4.41895	719	13.4856	8	8.9872	0
314	2	2	5	0	374	748	6.6174	3.15	23.562	3.15964	3.28	24.5344	3.20008	4.16	31.1168	3.43775	8.33	62.3084	4.1321	417	12.9408	8	8.9872	0
315	2	2	5	0	431	862	6.75926	3.85	33.187	3.50216	3.82	32.9284	3.49434	3.97	34.2214	3.53285	8.69	74.9078	4.31626	7526	15.8339	959	13.7736	1
317	2	2	5	1	355	710	6.56526	4.97	35.287	3.56351	3.89	27.619	3.3185	4.28	30.388	3.41405	9.07	64.397	4.16507	3782	15.1458	284	12.5567	1
320	2	2	5	0	534	1068	6.97354	4.57	48.8076	3.88789	3.72	39.7296	3.6821	4.14	44.2152	3.78907	8.77	93.6636	4.53971	194	12.1756	8	8.9872	0
322	2	2	2	0	193	386	5.95584	5.05	19.493	2.97006	3.87	14.9382	2.70392	4.29	16.5594	2.80695	9.05	34.933	3.55343	670	13.415	46	10.7364	0
324	2	2	4	0	241	482	6.17794	6.09	29.3538	3.37942	3.73	17.9786	2.88918	4.82	23.2324	3.14555	9.45	45.549	3.81879	550	13.2177	20	9.90349	0
326	2	2	4	0	324	648	6.47389	5.05	32.724	3.48811	3.84	24.8832	3.21419	3.87	25.0776	3.22198	8.62	55.8576	4.02281	607	13.3163	8	8.9872	0
327	2	2	4	0	323	646	6.4708	5.96	38.5016	3.6507	3.36	21.7056	3.07757	4.66	30.1036	3.40464	8.92	57.6232	4.05393	374	12.832	8	8.9872	0
328	2	2	5	1	379	758	6.63068	4.25	32.215	3.47243	3.25	24.635	3.20417	4.19	31.7602	3.45821	8.33	63.1414	4.14538	983	13.7984	44	10.6919	0
329	2	2	5	0	303	606	6.40688	5.81	35.2086	3.56129	3.37	20.4222	3.01662	4.29	25.9974	3.258	8.56	51.8736	3.94881	355	12.7799	8	8.9872	0
331	2	2	4	0	221	442	6.09131	5.15	22.763	3.12514	3.82	16.8844	2.82639	4.49	19.8458	2.98799	9.21	40.7082	3.70643	1236	14.0274	8	8.9872	0
332	2	2	5	0	511	1022	6.92952	4.03	41.1866	3.71811	3.07	31.3754	3.44602	4.26	43.5372	3.77362	8.23	84.1106	4.43213	428	12.9669	8	8.9872	0
333	2	2	3	0	349	698	6.54822	3.76	26.2448	3.26747	3.05	21.289	3.05819	4.12	28.7576	3.3589	8.08	56.3984	4.03244	1462	14.1953	9	9.10498	0
334	2	2	3	0	286	572	6.34914	6.99	39.9828	3.68845	4	22.88	3.13026	4.55	26.026	3.2591	9.44	53.9968	3.98892	209	12.2501	8	8.9872	0
335	2	2	3	0	293	586	6.37332	4.03	23.6158	3.16192	3.35	19.631	2.97711	4.38	25.6668	3.2452	8.63	50.5718	3.92339	788	13.5773	11	9.30565	0
336	2	2	4	0	318	636	6.4552	5.48	34.8528	3.55113	4.19	26.6484	3.28273	4.23	26.9028	3.29223	9.32	59.2752	4.08219	3232	14.9886	443	13.0013	1
337	2	2	2	1	284	568	6.34212	4.83	27.4344	3.3118	3.37	19.1416	2.95186	4.35	24.708	3.20713	8.62	48.9616	3.89104	249	12.4252	20	9.90349	0
339	2	2	5	1	332	664	6.49828	6.04	40.1056	3.69152	3.94	26.1616	3.26429	4.2	27.888	3.3282	9.04	60.0256	4.09477	2361	14.6746	636	13.363	1
341	2	2	5	0	235	470	6.15273	5.47	25.709	3.24684	3.84	18.048	2.89303	4.11	19.317	2.96099	8.85	41.595	3.72798	874	13.6808	32	10.3735	0
342	2	2	5	0	404	808	6.69456	4.32	34.9056	3.55265	3.26	26.3408	3.27112	4.41	35.6328	3.57327	8.57	69.2456	4.23766	1307	14.0832	9	9.10498	0
343	2	2	5	1	332	664	6.49828	3.85	25.564	3.24119	3.53	23.4392	3.15441	4.03	26.7592	3.28688	8.46	56.1744	4.02846	5092	15.4432	286	12.5637	1
345	2	2	5	0	361	722	6.58203	5.43	39.2046	3.66879	4.25	30.685	3.42377	4.3	31.046	3.43547	9.45	68.229	4.22287	795	13.5861	46	10.7364	0
346	2	2	5	1	374	748	6.6174	4.35	32.538	3.48241	4.28	32.0144	3.46619	4.19	31.3412	3.44493	9.37	70.0876	4.24975	NA	NA	1700	14.3461	NA
347	2	2	5	0	403	806	6.69208	4.11	33.1266	3.50034	3.27	26.3562	3.2717	4.08	32.8848	3.49301	8.24	66.4144	4.19591	1981	14.4991	47	10.7579	1
348	2	2	5	1	213	426	6.05444	4.19	17.8494	2.88197	3.61	15.3786	2.73298	4.23	18.0198	2.89147	8.73	37.1898	3.61603	2288	14.6432	175	12.0725	1
985	2	2	5	0	404	808	6.69456	4.73	38.2184	3.64332	3.52	28.4416	3.34785	4.3	34.744	3.54801	8.72	70.4576	4.25501	237	12.3758	8	8.9872	0
986	2	2	5	0	271	542	6.29527	6.36	34.4712	3.54012	3.75	20.325	3.01185	4.49	24.3358	3.19195	9.14	49.5388	3.90276	383	12.8558	8	8.9872	0
987	2	2	4	0	451	902	6.80461	3.7	33.374	3.50778	2.99	26.9698	3.29472	4.24	38.2448	3.64401	8.12	73.2424	4.29377	715	13.48	8	8.9872	0
988	2	2	4	0	315	630	6.44572	5.4	34.02	3.52695	3.52	22.176	3.09901	4.26	26.838	3.28982	8.67	54.621	4.00042	602	13.308	8	8.9872	0
989	2	2	4	0	435	870	6.76849	4.53	39.411	3.67404	3.65	31.755	3.45805	4.83	42.021	3.73817	9.38	81.606	4.4019	791	13.5811	8	8.9872	0
990	2	2	4	0	328	656	6.48616	6.07	39.8192	3.68435	3.58	23.4848	3.15635	4.42	28.9952	3.36713	8.9	58.384	4.06704	192	12.1653	8	8.9872	0
991	2	2	5	0	384	768	6.64379	4.42	33.9456	3.52476	3.28	25.1904	3.22646	4.09	31.4112	3.44716	8.26	63.4368	4.15004	378	12.8426	12	9.39266	0
992	2	2	4	0	235	470	6.15273	5.06	23.782	3.16893	3.21	15.087	2.71383	4.23	19.881	2.98976	8.34	39.198	3.66863	1267	14.0522	8	8.9872	0
993	2	2	5	0	364	728	6.5903	4.89	35.5992	3.57232	3.88	28.2464	3.34097	4.32	31.4496	3.44839	9.1	66.248	4.19341	340	12.7367	8	8.9872	0
994	2	2	5	1	348	696	6.54535	5.71	39.7416	3.6824	3.77	26.2392	3.26725	4.19	29.1624	3.37288	8.85	61.596	4.1206	1177	13.9785	63	11.0509	1
995	2	2	4	0	375	750	6.62007	5.65	42.375	3.74656	3.53	26.475	3.2762	4.35	32.625	3.48508	8.78	65.85	4.18738	660	13.4	68	11.1273	0
996	2	2	5	1	140	280	5.63479	NA	NA	NA	NA	NA	NA	NA	NA	NA	NA	NA	NA	NA	NA	8	8.9872	NA
997	2	2	4	0	358	716	6.57368	4.24	30.3584	3.41307	3.4	24.344	3.19229	4.19	30.0004	3.40121	8.48	60.7168	4.10622	213	12.269	8	8.9872	0
998	2	2	4	1	364	728	6.5903	3.87	28.1736	3.33839	3.62	26.3536	3.2716	4.46	32.4688	3.48028	8.98	65.3744	4.18013	289	12.5742	8	8.9872	0
999	2	2	4	0	405	810	6.69703	4.72	38.232	3.64367	3.39	27.459	3.31269	4.64	37.584	3.62658	8.94	72.414	4.2824	1329	14.0999	13	9.4727	0
1000	2	2	5	1	140	280	5.63479	NA	NA	NA	NA	NA	NA	NA	NA	NA	NA	NA	NA	68	11.1273	NA	NA	NA
1001	2	2	4	0	388	776	6.65415	5.16	40.0416	3.68992	3.77	29.2552	3.37606	4.68	36.3168	3.59228	9.35	72.556	4.28436	490	13.1022	8	8.9872	0
1002	2	2	4	1	307	614	6.41999	5.79	35.5506	3.57096	3.4	20.876	3.0386	4.43	27.2002	3.30322	8.73	53.6022	3.98159	264	12.4837	8	8.9872	0
1003	2	2	5	0	383	766	6.64118	4.78	36.6148	3.60045	3.54	27.1164	3.30014	4.21	32.2486	3.47347	8.66	66.3356	4.19473	164	12.0076	8	8.9872	0
1004	2	2	4	0	262	524	6.26149	6.05	31.702	3.45638	3.99	20.9076	3.04011	4.57	23.9468	3.17583	9.46	49.5704	3.90339	198	12.196	8	8.9872	0
1006	2	2	5	0	546	1092	6.99577	4.4	48.048	3.8722	3.23	35.2716	3.56308	4.12	44.9904	3.80645	8.25	90.09	4.50081	359	12.7911	8	8.9872	0
1007	2	2	5	0	463	926	6.83087	3.38	31.2988	3.44358	2.83	26.2058	3.26598	4.04	37.4104	3.62195	7.77	71.9502	4.27597	364	12.8049	23	10.0432	0
1008	2	2	5	0	408	816	6.70441	5.04	41.1264	3.71665	3.39	27.6624	3.32007	4.15	33.864	3.52235	8.44	68.8704	4.23223	870	13.6762	8	8.9872	0
1009	2	2	4	1	145	290	5.66988	3.72	10.788	2.37843	4.06	11.774	2.46589	3.85	11.165	2.41278	8.81	25.549	3.2406	4951	15.4151	904	13.7146	1
1010	2	2	5	0	362	724	6.58479	5.47	39.6028	3.6789	3.71	26.8604	3.29065	4.14	29.9736	3.40032	8.75	63.35	4.14867	NA	NA	8	8.9872	NA
1011	2	2	5	0	372	744	6.61204	5.14	38.2416	3.64392	3.67	27.3048	3.30706	4.35	32.364	3.47705	8.92	66.3648	4.19517	1091	13.9026	38	10.5453	1
1012	2	2	5	0	328	656	6.48616	3.75	24.6	3.20275	3.39	22.2384	3.10182	3.96	25.9776	3.25723	8.25	54.12	3.9912	128	11.7598	8	8.9872	0
1013	2	2	5	0	418	836	6.72863	4.7	39.292	3.67102	3.72	31.0992	3.43718	4.2	35.112	3.55854	8.82	73.7352	4.30048	960	13.7747	11	9.30565	0
1014	2	2	4	0	432	864	6.76157	4.06	35.0784	3.55759	3.25	28.08	3.33506	4.14	35.7696	3.5771	8.3	71.712	4.27266	5574	15.5336	14	9.54681	0
1016	2	2	4	0	333	666	6.50129	4.67	31.1022	3.43728	3.19	21.2454	3.05614	4.16	27.7056	3.32163	8.25	54.945	4.00633	918	13.73	20	9.90349	0
1017	2	2	5	0	481	962	6.86901	4.7	45.214	3.81141	3.29	31.6498	3.45473	3.89	37.4218	3.62225	8.09	77.8258	4.35447	4790	15.382	422	12.9528	1
1018	2	2	4	0	402	804	6.6896	4.73	38.0292	3.63835	3.73	29.9892	3.40084	4.18	33.6072	3.51474	8.81	70.8324	4.26032	2275	14.6375	64	11.0666	1
1020	2	2	4	0	185	370	5.9135	5.38	19.906	2.99102	4.61	17.057	2.83656	4.25	15.725	2.75525	9.77	36.149	3.58765	754	13.5331	11	9.30565	0
1021	2	2	4	0	344	688	6.53379	5.11	35.1568	3.55982	3.4	23.392	3.15239	3.83	26.3504	3.27148	8.13	55.9344	4.02418	611	13.3229	9	9.10498	0
1022	2	2	4	0	527	1054	6.96035	4.91	51.7514	3.94645	3.63	38.2602	3.64441	3.82	40.2628	3.69543	8.35	88.009	4.47744	717	13.4828	8	8.9872	0
1023	2	2	4	1	392	784	6.66441	4.77	37.3968	3.62159	3.28	25.7152	3.24708	4.08	31.9872	3.46534	8.26	64.7584	4.17066	671	13.4165	8	8.9872	0
1024	2	2	4	1	468	936	6.84162	4.79	44.8344	3.80298	4.04	37.8144	3.63269	4.21	39.4056	3.67391	9.15	85.644	4.4502	2538	14.7469	81	11.3022	1
1025	2	2	4	0	415	830	6.72143	4.07	33.781	3.5199	3.68	30.544	3.41917	3.99	33.117	3.50005	8.57	71.131	4.26452	1720	14.3578	68	11.1273	1
1026	2	2	5	0	338	676	6.51619	3.81	25.7556	3.24865	3.16	21.3616	3.06159	4.06	27.4456	3.31221	8.12	54.8912	4.00535	259	12.4646	8	8.9872	0
1027	2	2	5	1	331	662	6.49527	3.91	25.8842	3.25363	3.2	21.184	3.05325	4.26	28.2012	3.33936	8.36	55.3432	4.01355	153	11.9382	12	9.39266	0
1028	2	2	5	1	574	1148	7.04578	4.67	53.6116	3.98177	3.66	42.0168	3.73807	4.28	49.1344	3.89456	8.84	101.483	4.61989	2630	14.7825	13	9.4727	0
1220	2	2	5	0	427	854	6.74993	5.37	45.8598	3.82559	3.45	29.463	3.38314	4.36	37.2344	3.61723	8.71	74.3834	4.30923	227	12.3327	8	8.9872	0
